# Supplementary material for: Spontaneous and Ionizing Radiation-Induced Aggregation of Human Serum Albumin: Dityrosine as a Fluorescent Probe
Source: Int J Mol Sci. 2022 Jul 22;23(15):8090. doi: 10.3390/ijms23158090 (PMC9331647; doi:10.3390/ijms23158090)
Supplement: Supplementary file 1 [file ijms-23-08090-s001.zip]

Archive with 1 entries (1 files):
- ijms-1832423-supplementary.pdf
